# Supplementary material for: Identification of Climate-Smart Bread Wheat Germplasm Lines with Enhanced Adaptation to Global Warming
Source: Plants (Basel). 2023 Aug 2;12(15):2851. doi: 10.3390/plants12152851 (PMC10420658; doi:10.3390/plants12152851)
Supplement: Supplementary file 1 [file plants-12-02851-s001.zip]

Archive with 1 entries (1 files):
- plants-2450699-supplementary.pdf
